# Supplementary material for: Therapeutic strategies for MMAE‐resistant bladder cancer through DPP4 inhibition
Source: Mol Oncol. 2025 Dec 21;20(5):1347–63. doi: 10.1002/1878-0261.70187 (PMC13155154; doi:10.1002/1878-0261.70187)
Supplement: Supplementary file 2 — Table S1. Differentially expressed genes of MMAE‐resistant cells versus parental cells. [file MOL2-20-1347-s001.xlsx]

## Sheet: differentially expressed genes
Supplementary Table 1
Differentially expressed genes of MMAE-resistant cells versus parental cells
	MR-T24 vs T24				MR-J82 vs J82
	upregulated genes		downregulated genes		upregulated genes		downregulated genes
	gene name	log2 (fold change)	gene name	log2 (fold change)	gene name	log2 (fold change)	gene name	log2 (fold change)
1	TTLL10	Inf	NGF	-Inf	CLCNKA	Inf	SFTA1P	-Inf
2	PIFO	Inf	PID1	-Inf	LOC729041	Inf	PDE3B	-Inf
3	LOC100132111	Inf	DNER	-Inf	PALMD	Inf	NTF3	-Inf
4	RHOBTB1	Inf	SLPI	-Inf	LOC100996592	Inf	NPFF	-Inf
5	KCNJ8	Inf	KCNIP1	-Inf	PDZK1IP1	Inf	RPPH1	-Inf
6	RASSF9	Inf	UNC5A	-Inf	MIR3118-3	Inf	MIR148A	-Inf
7	NKX2-1	Inf	HIST1H1E	-Inf	ARMS2	Inf	TMEM74	-Inf
8	MT1DP	Inf	LOC100128326	-Inf	SYNPO2L	Inf	FAM189A2	-Inf
9	DPEP1	Inf	LEF1	-6.58012	DUSP13	Inf	MXRA5	-Inf
10	HS3ST6	Inf	LOC100507056	-6.08356	RBP4	Inf	TP53I11	-8.25931
11	FAM92B	Inf	SLITRK4	-5.78447	GLB1L3	Inf	KRT19	-8.13241
12	SALL3	Inf	LOC643650,LOC728643	-5.51751	CCDC153	Inf	BACE2	-7.53532
13	NETO1	Inf	SLC22A3	-5.19473	PTPRQ	Inf	FST	-7.30102
14	GNA15	Inf	KCNJ16	-5.07214	HRK	Inf	KAZN	-6.75483
15	FLJ45445	Inf	C3	-5.04898	TUBA3C	Inf	SUCNR1	-6.04869
16	PRODH2	Inf	GRB10	-4.99496	TPTE2P3	Inf	PMEPA1	-5.85265
17	IL1RL1	Inf	FAM43A	-4.89469	BDKRB1	Inf	PAK3	-5.81582
18	POU3F3	Inf	PREX2	-4.87808	KCNH5	Inf	SIRPA	-5.75057
19	KYNU	Inf	TNFSF18	-4.8525	LOC100506700	Inf	SLC7A2	-5.64682
20	LYPD6B	Inf	PDLIM3	-4.67962	NDN	Inf	GNAO1,MIR3935	-5.52623
21	MAP2	Inf	IGFBP3	-4.56116	VAT1L	Inf	SPOCK1	-5.12593
22	LOC729770	Inf	PTPRG	-4.54422	CLEC3A	Inf	COL1A2	-5.00184
23	LRP1B	Inf	LMO4	-4.37054	NECAB2	Inf	STEAP3	-4.98001
24	SCN3A	Inf	RNF144A	-4.32471	WFDC1	Inf	KIAA1549L	-4.95193
25	RAB17	Inf	CXCL6	-4.15112	KCNG4	Inf	ADAM23	-4.89707
26	NKAIN4	Inf	BEGAIN	-4.06065	KRT14	Inf	PSG1	-4.82955
27	LOC100505786	Inf	ST3GAL1	-3.98548	SERPINB7	Inf	ROBO3	-4.81608
28	UPK1B	Inf	GALNTL1	-3.96771	CDH7	Inf	IGSF3	-4.63431
29	YPLR6490	Inf	BACE2	-3.92749	CNTD2	Inf	CYP24A1	-4.58067
30	TNFSF10	Inf	ZNF274	-3.9038	LOC440934	Inf	ZNF516	-4.56202
31	GSX2	Inf	LTB	-3.89485	CDKL4	Inf	CCDC3	-4.4828
32	LOC285419	Inf	PERP	-3.87708	MATN4	Inf	SCN5A	-4.45393
33	LOC100506154	Inf	TXNIP	-3.85671	SOX18	Inf	UGT1A1,UGT1A10,UGT1A3,UGT1A4,UGT1A5,UGT1A6,UGT1A7,UGT1A8,UGT1A9	-4.30315
34	FSTL5	Inf	BMPR1B	-3.85452	KRBOX1	Inf	LAPTM5	-4.25362
35	SPOCK3	Inf	P2RY1	-3.8511	LDB2	Inf	PTK7	-4.18816
36	CARD6	Inf	SPECC1	-3.85005	ENPEP	Inf	FGFR1	-4.18434
37	STK32A	Inf	FAM20C	-3.83282	FGD3	Inf	APCDD1L	-4.14184
38	SEPP1	Inf	ZSCAN18	-3.82403	ENHO	Inf	ABLIM3	-4.14036
39	HCG23	Inf	SLCO2B1	-3.81515	XAGE2	Inf	CXADR	-4.09901
40	CAPN11	Inf	TRIB2	-3.78235	PAGE2B	Inf	TRIP6	-3.93141
41	HIST1H3B	Inf	KIAA1244	-3.74553	PAGE2	Inf	PCDHA1,PCDHA10,PCDHA11,PCDHA12,PCDHA13,PCDHA2,PCDHA3,PCDHA4,PCDHA5,PCDHA6,PCDHA7,PCDHA8,PCDHA9,PCDHAC1,PCDHAC2	-3.8795
42	HLA-DRB1	Inf	EFEMP1	-3.71915	MAGEH1	Inf	P2RY1	-3.84719
43	ZNF735	Inf	SCML1	-3.71002	MAGEC1	Inf	FOXF1	-3.83494
44	LOC100616530	Inf	IL6	-3.69225	PASD1	Inf	PLAT	-3.80065
45	MAPK15	Inf	CCDC71L	-3.65589	SSX2	Inf	TLE3	-3.73491
46	DEFB109P1	Inf	LMO2	-3.64891	XAGE3	Inf	APCDD1L-AS1	-3.73087
47	PRRX2	Inf	CDH2	-3.60169	XAGE-4	Inf	CD74	-3.72631
48	ELAVL2	Inf	EOMES	-3.55303	ITM2A	Inf	POSTN	-3.70183
49	LOC100653206	Inf	CAMK2N1	-3.54829	FGF13	Inf	MYEF2	-3.69289
50	ARHGAP6	Inf	SHH	-3.4796	MAGEA12	Inf	TEAD2	-3.58547
51	MAGEA3	Inf	PDE9A	-3.43661	HSD3B1	8.22565	ITGA2	-3.53736
52	RENBP	Inf	MGLL	-3.43301	LRP2	7.92427	MGC4294	-3.50137
53	SHISA3	8.4414	IL8	-3.40257	PI3	7.5941	TSPYL5	-3.49702
54	GRIA4	7.65247	PTGFRN	-3.39239	GABRA2	7.15667	IL2RG	-3.48227
55	LIN7A	7.48479	TNC	-3.33401	ABCB1	6.48517	NFE2L3	-3.47908
56	COL8A1	7.43437	GABBR2	-3.31769	ATP1A3	6.32552	RRAD	-3.44755
57	CSMD3	7.28024	WSCD1	-3.30163	PCDH7	6.15307	CCBE1	-3.38645
58	VGLL3	7.04886	ANXA3	-3.26023	PTPRU	5.90651	GHR	-3.36643
59	ARHGAP24	6.96876	MN1	-3.19098	DUSP9	5.89674	TNXB	-3.35645
60	GYG2	6.96498	CXCL3	-3.18082	ANGPTL4	5.78213	MME	-3.3344
61	ANK3	6.95412	FOXP1	-3.1101	SEMG1	5.66052	FLI1	-3.28126
62	TRO	6.76194	UST	-3.09637	DTX4	5.53581	HLX	-3.27887
63	PXDNL	6.65938	ALPK2	-3.08047	NTN4	5.51797	PSG11	-3.26779
64	NCALD	6.51986	NPAS2	-3.0789	NPR1	5.49187	FBLN2	-3.25929
65	NFATC2	6.31581	C14orf132	-3.05493	PRR16	5.44555	CECR2	-3.2486
66	ITM2A	6.18869	SOWAHC	-3.04357	PPFIBP2	5.35255	TGFBI	-3.24072
67	LAMA4	6.18835	CLEC4E	-3.00656	ST3GAL5	5.33877	PSG2	-3.23512
68	ABLIM1	6.13296	DUSP8	-2.99905	CAMK2B	5.30498	AIM2	-3.20157
69	SNCA	6.12323	HTR7	-2.99694	SOX6	5.28611	MYO7B	-3.195
70	PDGFD	6.02593	LIMCH1	-2.98888	CNTFR	5.25591	MGAT5B	-3.16671
71	CASP10	5.95729	NPNT	-2.96487	TFPI2	5.19622	PLAG1	-3.14151
72	ITGB8	5.83481	NPTXR	-2.96202	TNNC1	5.17809	KANK1	-3.13141
73	L1CAM	5.8196	EDN1	-2.95616	RAPGEF4	5.17187	FABP5	-3.12514
74	SMTNL2	5.78521	WASF3	-2.92889	BANK1	5.09472	COL6A1	-3.11028
75	ESRRG	5.77064	FEZ1	-2.91185	LOC100506688	5.08173	COL27A1	-3.06892
76	MEF2C	5.73825	ANKH	-2.87899	IGFBP2	5.02921	ADAMTS6	-3.0643
77	ZNF804A	5.57008	ZMIZ1	-2.87483	IQGAP2	5.01975	UST	-3.06226
78	CCDC85A	5.56648	CACNA2D1	-2.87237	TPD52L1	5.01265	COL6A3	-3.05589
79	FOXP2	5.45232	INHBA	-2.86968	FRAS1	4.99256	PLCB2	-3.0491
80	NTN4	5.34673	RIMKLA	-2.85546	HTRA1	4.97627	FGGY	-3.04591
81	RIMS1	5.27427	PTPRU	-2.85372	MAGEA6	4.92534	AADAC	-3.0291
82	APOE	5.25265	PDGFA	-2.84043	MAP1A	4.84301	NT5E	-3.02603
83	SERPINF2	5.24736	NTN1	-2.76417	GJA5	4.83284	TERT	-3.01523
84	PDE4D	4.99914	TGFA	-2.75374	ARHGAP28	4.8103	ITPRIP	-2.95062
85	CDH16	4.95472	SEPT10	-2.746	LSAMP	4.78759	HAND1	-2.93735
86	ZFHX4	4.80501	ETS2	-2.73919	VGLL2	4.76161	MSRA	-2.91531
87	NEBL	4.78977	CXCL1	-2.73716	SSX1	4.69311	AFAP1L1	-2.90605
88	ARID5B	4.72483	MYO1D	-2.72538	CFI	4.67318	ARHGAP24	-2.8804
89	EPHA4	4.67418	AKAP2,PALM2,PALM2-AKAP2	-2.70302	PRLR	4.56587	AOX1	-2.85746
90	PLEKHA6	4.61993	FLRT2	-2.68392	STEAP4	4.52813	ITGA5	-2.85428
91	C5AR1	4.61421	MTSS1	-2.67941	CFH	4.52134	SERPINE1	-2.82502
92	PKIB	4.59207	IGF1R	-2.66271	ZNF208,ZNF676	4.48448	FOSL1	-2.7986
93	CPE	4.59122	WNT7A	-2.64765	COL14A1	4.45126	KIAA1217	-2.7938
94	ROBO2	4.57779	CCDC144B,USP32P2	-2.64017	CSAG1,CSAG2	4.43466	COLEC10	-2.77558
95	PRR16	4.55745	VLDLR	-2.61773	ANO2	4.38123	DSP	-2.77109
96	STAT4	4.55406	RNF175	-2.61605	CA12	4.3608	PSD3	-2.7489
97	ESPNL	4.50226	CHST2	-2.59076	UBE2QL1	4.35591	UCN2	-2.73907
98	CLDN6	4.49293	INPP5J	-2.58561	FAAH	4.30071	ZNF521	-2.73358
99	JAM2	4.37668	BNC1	-2.58365	FAT3	4.29847	PREX1	-2.71988
100	AVPR1A	4.34094	CAMK4	-2.57546	CEND1	4.2739	TNFSF4	-2.67628
101	KIAA1462	4.32544	C15orf48,MIR147B	-2.55693	CPE	4.26276	SLCO2A1	-2.61996
102	TENM3	4.28634	CXCL2	-2.51206	CAMK2D	4.22904	SEZ6L2	-2.60929
103	SLC38A5	4.2657	TNFAIP3	-2.50401	SOX5	4.20709	TMC6	-2.60417
104	FAM181B	4.22271	RASEF	-2.49852	SUSD2	4.18856	MARCH4	-2.5646
105	ITGAD	4.20807	SLC1A4	-2.49586	PTPRZ1	4.18591	CREB3L1	-2.55137
106	LGALS3BP	4.19338	FSTL1,MIR198	-2.47505	ZNF98	4.1638	RGMB	-2.52332
107	HSPG2	4.13094	AMOTL1	-2.47278	BCO2	4.14623	SLC43A3	-2.5231
108	MPZL2	4.12584	PPP4R4	-2.43423	ZNF716	4.09445	LOC100505718	-2.51124
109	VCAN	4.0622	EML5	-2.41238	PDE4B	4.03329	GSTP1	-2.48772
110	INPP4B	4.05815	SHROOM3	-2.39927	GSG1	3.95995	LCP1	-2.47066
111	MGC45800	4.05731	MOCS1	-2.39533	EGF	3.93814	PSG5	-2.44961
112	ADAM33	4.05077	TMEM98	-2.38069	FAM198B	3.93419	ITPR3	-2.4484
113	MAN1A1	4.03474	GFI1	-2.37826	RDH10	3.9085	FAM101B	-2.41856
114	DSC3	4.00509	EFNA1	-2.35754	KCNN2	3.8772	NEO1	-2.41309
115	SLC7A2	3.96261	B3GNT5	-2.34394	MSX2	3.8154	FAM20C	-2.3331
116	SVEP1	3.96168	SP6	-2.31166	IGFBP5	3.76955	DOCK10	-2.32889
117	CX3CL1	3.9548	ARHGEF4	-2.28722	KCTD16	3.76805	ZNF703	-2.32691
118	NELL2	3.89794	NEO1	-2.28349	CALB2	3.75935	LAYN	-2.31155
119	DPP4	3.89684	TRIM2	-2.27629	RNF144B	3.73148	POLR3G	-2.30964
120	DUSP15	3.84874	PVRL3	-2.27292	C3	3.72705	ACSL5	-2.29311
121	BAMBI	3.84677	ALDH1A3	-2.272	CPVL	3.70319	CD44	-2.26017
122	CD27-AS1	3.79687	NDRG1	-2.25548	CALCR	3.69018	LRRK1	-2.22421
123	GAL3ST1	3.79573	EREG	-2.24994	KLHL4	3.67915	LOXL1	-2.22054
124	CLEC2B	3.75375	ITGB3	-2.24093	LGR4	3.67553	HOXD10,HOXD11,HOXD9	-2.20783
125	FES	3.7492	PLK2	-2.21294	RASGRP1	3.6399	BASP1	-2.19713
126	LINC00478	3.72924	BAI1	-2.19451	CDH3	3.6398	MGAM	-2.16663
127	TNFAIP6	3.69801	KCTD15	-2.18128	PPFIA4	3.60057	MEX3B	-2.15917
128	SERPING1	3.69703	CORO2B	-2.16271	TSPAN12	3.60026	FAM171A1	-2.14755
129	FGB	3.6958	FHL1	-2.14394	DOK7	3.5945	SMYD3	-2.14569
130	OAS1	3.6651	GAS6	-2.12328	RIMKLA	3.59349	LPCAT1	-2.13778
131	ALDH1A1	3.63872	SIPA1L2	-2.12042	TRPC3	3.58387	MEGF6	-2.12832
132	CLIC3	3.62882	C15orf52	-2.11087	MAPT	3.57316	GALNTL4	-2.12436
133	COL5A2	3.6273	VSTM1	-2.10409	PIK3AP1	3.56149	SARDH	-2.11006
134	PDGFRL	3.56732	TLE4	-2.09146	CACNB4	3.55202	MGLL	-2.09894
135	SYT15	3.55134	EPB41L4B	-2.08728	CDH4	3.54312	BLID,MIR100HG,MIR125B1,MIRLET7A2	-2.09187
136	SLC16A9	3.53891	SSBP2	-2.05676	SERPINI1	3.52121	RASA3	-2.07089
137	GPR56	3.52155	MICAL2	-2.0347	NEBL	3.50886	CDA	-2.05709
138	PRICKLE2	3.4975	SOX9	-2.03413	LUM	3.50512	PLAU	-2.03344
139	HLA-DMA	3.48949	CLDN11	-2.02494	RGS11	3.49875	ZPLD1	-2.03019
140	PDGFRB	3.48599	ID4	-2.01824	SLC40A1	3.48599	IL4R	-2.02903
141	IL15	3.48047	PCOLCE2	-2.01223	SBSPON	3.46614	CRISPLD2	-2.02854
142	HNF4G	3.45342	SGOL1	-2.00709	PLA2G4A	3.39571	SH2B3	-2.02009
143	GEM	3.44653	TMEM40	-1.99715	DOCK11	3.39098	ANKRD55	-2.00884
144	EDIL3	3.43645	TGFBR2	-1.99555	SLC2A3	3.3884	HMGA1	-1.99714
145	SSTR5	3.4348	SCARA3	-1.98569	LONRF2	3.38837	ZDHHC2	-1.98841
146	TRIB1	3.43244	ELFN1	-1.9715	BTG2	3.38736	RAB3B	-1.9493
147	FAM46A	3.42915	KIAA1551	-1.96694	S1PR1	3.34824	JUN	-1.92466
148	CYS1	3.38922	BCAR3	-1.96248	GPM6A	3.33264	SYNJ2	-1.92416
149	COL4A6	3.38435	PHLPP1	-1.93039	PAGE5	3.32859	C9orf47,S1PR3	-1.91506
150	KLHL4	3.38251	KIF15	-1.91927	LAMA1	3.30934	KLF7	-1.91158
151	KCTD12	3.37863	KIAA1549L	-1.90889	TXNIP	3.30385	ZNF431	-1.89465
152	RTKN2	3.36075	CEBPD	-1.90628	SFRP4	3.29693	UACA	-1.89148
153	SLC44A3	3.36054	IER3	-1.90112	CDH10	3.26876	HSPG2	-1.88938
154	F2RL1	3.35468	THBS1	-1.8799	CNKSR2	3.26643	TSKU	-1.87942
155	NYNRIN	3.34343	SAPCD2	-1.87772	STC1	3.25794	CCL5	-1.87476
156	PDZK1	3.33794	LRRK1	-1.85681	SYT12	3.24374	MDK	-1.87324
157	GCNT1	3.3375	SOD2	-1.85215	FOXC1	3.21892	FMNL1	-1.8692
158	PLCH2	3.29266	STC2	-1.84121	GLTPD2,VMO1	3.21768	ETS1	-1.84677
159	GLT8D2	3.29123	MND1	-1.83604	LSR	3.21243	KRT80	-1.83961
160	GRID2IP	3.25577	SFMBT1	-1.83446	FAM160A1	3.21005	MMP14	-1.8369
161	CA10	3.24011	SERPINB8	-1.83016	SLC45A1	3.20015	MAP3K14	-1.83518
162	CDH18	3.23896	ZC3H12A	-1.81256	NMU	3.15321	SLCO4A1	-1.82846
163	C1QTNF8	3.20543	ROR1	-1.8105	EGLN3	3.13565	TNFAIP3	-1.80759
164	ADAMTS3	3.20418	ASNS	-1.80999	CTTNBP2	3.10804	EXT1	-1.80092
165	THRB	3.16812	ZNF726	-1.80673	GPLD1	3.09973	COL7A1,MIR711	-1.79767
166	CYP2J2	3.16595	FHOD3	-1.80587	VSTM2L	3.09945	SLC25A37	-1.78697
167	TPD52L1	3.15235	LTBP1	-1.78324	GAL3ST4	3.09764	BIRC3	-1.76911
168	MAOA	3.14845	ERRFI1	-1.78284	VIPR1	3.08175	TINAGL1	-1.76714
169	GGT1	3.13274	PHLDB2,PLCXD2	-1.77789	GNG11	3.07021	DOCK5	-1.75322
170	C15orf27	3.12549	NFKBIA	-1.75183	BAMBI	3.04168	MB21D2	-1.75248
171	PCED1B	3.10951	FXYD2,FXYD6,FXYD6-FXYD2	-1.75024	ADORA1	3.03253	TOX	-1.74519
172	VAV3	3.09317	FANCD2	-1.74563	HIST1H4H	3.01637	PACSIN3	-1.72055
173	KIF25-AS1	3.04997	MYBL2	-1.7411	ALDH1L1	3.01137	GPRC5B	-1.69965
174	WNT7B	3.04466	RALGPS2	-1.73461	MYSM1,TACSTD2	3.00673	CAPN5	-1.67799
175	CYP24A1	2.99196	RAPGEF5	-1.72531	MAP2K6	3.00483	COL18A1	-1.67043
176	NOS3	2.96791	CELF2	-1.7253	TLE2	2.9995	ART4	-1.66046
177	LRRC32	2.96644	MT2A	-1.70794	AIF1L	2.9727	ELK3	-1.65328
178	RCOR2	2.95667	IFRD2	-1.70381	RORB	2.96916	NRG1	-1.63938
179	RNF150	2.9354	ELF3	-1.70243	FAM89A,MIR1182	2.93028	ERI1	-1.63856
180	ERBB3	2.92556	NUP210	-1.69177	PRICKLE1	2.92539	AKR1C1	-1.63202
181	GRB14	2.92412	TMEM47	-1.68912	GPNMB	2.91758	STARD13	-1.62924
182	SORBS1	2.9225	SMC4	-1.68795	RASGRP3	2.90582	SPATS2L	-1.62506
183	TRABD2A	2.91579	CKAP2L	-1.68248	EEF1DP3,FRY	2.86718	PODXL	-1.62011
184	EPPK1	2.90361	TNS3	-1.66839	LUZP2	2.86057	MT2A	-1.61457
185	EFHD1	2.89392	PDE8A	-1.66081	SLC39A8	2.85819	MGC16121,MIR424,MIR503	-1.61326
186	BAI3	2.89392	RAP2B	-1.65953	FOLR1	2.83786	GABBR1	-1.61266
187	C11orf70	2.89196	TFCP2L1	-1.65756	PPARGC1A	2.82137	TRIO	-1.59996
188	PLEKHA4	2.88201	HMGB2	-1.65462	RNF125	2.80393	PPP1R18	-1.58898
189	TCF4	2.84643	LIF	-1.64712	RTN4RL2	2.80361	RANBP6	-1.56155
190	EFNB2	2.84415	PMEPA1	-1.62921	P2RX7	2.80056	ARHGAP18	-1.55405
191	ANKRD29	2.83431	PDE3B	-1.62775	ALPP	2.79899	CTGF	-1.5422
192	SYT12	2.80919	ICOSLG	-1.62223	OSBPL1A	2.7803	SLC29A1	-1.52384
193	ELMOD1	2.80661	MCM7	-1.62065	PNPLA1	2.76275	IGF2BP2	-1.52243
194	REPS2	2.80265	UBE2E2	-1.59291	DYSF	2.75555	SLC12A8	-1.51714
195	ATRNL1	2.79117	PLXNA1	-1.58322	RAB20	2.75142	ALDH1A3	-1.50988
196	IGFBP4	2.74539	CTDSPL	-1.57629	ABCB4	2.75094	SH3PXD2B	-1.50163
197	CDK18	2.73181	PLAU	-1.54263	GFOD1	2.74959	TNIK	-1.49944
198	SLC40A1	2.71448	CYP26B1	-1.53826	TMC5	2.69312	PML	-1.49702
199	CALCRL	2.70293	FAM129A	-1.53554	MGAT3	2.67179	DGKD	-1.49118
200	HIST1H3E	2.70259	HACL1	-1.50813	KIAA0319	2.65986	ITGA6	-1.48133
201	KCNAB2	2.68112	ADORA2B	-1.50513	C1R	2.65882	LOXL2	-1.47563
202	GPM6A	2.67707	SHANK1	-1.49642	ZNF608	2.65051	NR2F2	-1.46165
203	DNAJC22	2.67012	NUF2	-1.49052	RAB30	2.64577	PPARD	-1.4574
204	PTPRO	2.66898	WDR62	-1.48341	EMILIN2	2.60874	ENG	-1.45419
205	APOL1	2.6662	RELB	-1.47789	CDK18	2.59628	CAV1	-1.45174
206	ARHGEF6	2.66268	MLH1	-1.47505	NEDD9	2.59158	AXL	-1.43962
207	FGF5	2.66181	CDC25A	-1.47311	TRPM6	2.56467	F3	-1.43531
208	PAK3	2.65113	POC1A	-1.47158	CLDN1	2.53084	SAMD12	-1.43365
209	AFAP1L2	2.61949	FBXO5	-1.46424	CADM1	2.5258	UAP1	-1.41833
210	NAV2	2.60656	PLXNB1	-1.45777	GAB2	2.52513	SLC9A3R2	-1.41588
211	KCNT2	2.58078	UBE2C	-1.45731	SLC1A1	2.52108	SLC7A1	-1.41056
212	NOTCH3	2.58045	CENPA	-1.45699	LOC285692,TAS2R1	2.51718	ADAMTS12	-1.39411
213	ABAT	2.53638	MIR146A	-1.45325	C1S	2.51256	ZMIZ1	-1.38447
214	GPR98	2.52716	ARHGAP33	-1.45278	C6orf170	2.50649	SQLE	-1.3777
215	SLC2A3	2.52343	KLRC2	-1.42711	VTN	2.47677	KIAA0020	-1.37359
216	KANK1	2.51694	E2F2	-1.40472	EFEMP1	2.47575	FLNC	-1.3649
217	ASB9	2.48423	SH3KBP1	-1.40393	MAPK8IP2	2.47179	ZNF708	-1.36394
218	JUP	2.47965	POLD1	-1.40316	C1R	2.44131	POP1	-1.35948
219	LYRM9	2.46983	E2F7	-1.39408	BMP5	2.43669	TCOF1	-1.35555
220	PDE4C	2.4693	FJX1	-1.38563	FRRS1	2.43011	ANKRD33B	-1.35215
221	KIF17	2.46728	PHACTR2	-1.36743	FZD1	2.42747	SORD	-1.34227
222	SKIDA1	2.45846	LIG1	-1.36114	STOM	2.42558	SACS	-1.34153
223	ELOVL4	2.45222	TMEM2	-1.35529	C15orf59	2.39534	PLEKHA7	-1.34061
224	PTGS2	2.41898	LSM3	-1.35196	SYTL2	2.38924	CLDN11	-1.33106
225	NFATC4	2.38838	ANKRD28	-1.34869	DPY19L2P2	2.38794	GJC1	-1.31923
226	MYO10	2.36893	CHAF1A	-1.34496	C12orf68	2.38158	TGFB2	-1.31432
227	CMIP	2.35843	CCNA2	-1.3395	CEBPD	2.38075	TFPI	-1.30923
228	ANKRD20A5P	2.35187	POLQ	-1.33622	DECR1	2.37877	AMIGO2	-1.30793
229	SYNE1	2.33971	TTK	-1.33403	DPP4	2.37234	HLA-B,HLA-C	-1.2959
230	AMIGO2	2.33537	CEBPG	-1.32961	BICC1	2.34963	FLJ23867,QSOX1	-1.28163
231	TTYH2	2.30376	UBP1	-1.32936	RILP,SCARF1	2.34521	SOGA2	-1.28079
232	ERBB4	2.29762	CDCA5	-1.31253	ANXA3	2.32206	AKAP12	-1.27851
233	SERINC2	2.29733	ASAP2	-1.30879	ADAMTS15	2.32011	CUL4A	-1.26174
234	COL4A5	2.28916	ETS1	-1.30556	PBX1	2.31488	MYLK	-1.25846
235	ATP8A1	2.28104	NCAPG	-1.3017	GLRB	2.30929	UGCG	-1.25798
236	KIF12	2.27892	BIRC3	-1.29575	MID1	2.30865	MAP4K4	-1.25404
237	ATP9A	2.26704	AMOTL2	-1.29496	ITPR2	2.28578	FTL	-1.25241
238	PLA2G4A	2.26029	SLC1A5	-1.2907	MTUS1	2.2829	AHNAK2	-1.23972
239	LAMB1	2.25041	MCM2	-1.28737	ABCA1	2.27901	FGF2	-1.2325
240	HSD3B7	2.2437	PCNA	-1.28536	PDZK1	2.27392	AMOTL1	-1.23096
241	C10orf114	2.23234	TUBB4B	-1.28198	PDE1A	2.26956	TRAM2	-1.2304
242	LOC400680	2.22049	CDC45	-1.28101	CTDSPL	2.26071	PTPRF	-1.21718
243	HIST1H2BK	2.21568	TPM1	-1.27401	SEMA6D	2.2598	PABPC1	-1.21665
244	MMP16	2.21509	RAD18	-1.26881	OBSL1	2.25648	GPR176	-1.21517
245	ARL15	2.19498	SYNJ2	-1.26369	EEF1A2	2.25613	HIP1	-1.21461
246	IL18	2.19228	BLM	-1.25378	CKB	2.25574	BZW1	-1.21146
247	SECTM1	2.18314	FAM111B	-1.25349	MAMDC2	2.25306	COL4A1	-1.20319
248	PREX1	2.16755	C19orf48	-1.25334	ABCG2	2.24972	HLA-E	-1.1993
249	BCMO1	2.11795	CDK6	-1.25154	HIST1H2BD	2.24208	TMEM181	-1.19813
250	OLFML2A	2.11351	CDCA8	-1.25125	PDE5A	2.2359	SLC39A14	-1.1962
251	PCDHA1,PCDHA10,PCDHA11,PCDHA12,PCDHA13,PCDHA2,PCDHA3,PCDHA4,PCDHA5,PCDHA6,PCDHA7,PCDHA8,PCDHA9,PCDHAC1,PCDHAC2	2.10834	NT5DC2	-1.24854	THBS3	2.22781	VEGFC	-1.18832
252	EMR1	2.10803	MAD2L1	-1.2444	NELL2	2.21771	IPO5	-1.18149
253	OSGIN1	2.1054	DHFR	-1.2424	DNAJC6	2.20049	NOP58	-1.18025
254	F2R	2.09651	THOC7	-1.23579	HEATR5A	2.19646	COL4A2	-1.16624
255	FER1L4	2.09453	FEN1	-1.22865	RAB11FIP1	2.19476	FRMD6	-1.15652
256	ZNF608	2.08593	TFPI2	-1.22315	FAM65C	2.18943	GPC1	-1.14911
257	LMTK3	2.06289	SLC2A1	-1.22076	NR2F1	2.18053	CNOT7	-1.14645
258	PPL	2.04611	IQGAP3	-1.21838	ABCA4	2.16519	SMAD3	-1.14333
259	SLC16A5	2.04398	TPX2	-1.19705	RAP1GAP	2.1635	SUMO1	-1.12451
260	COL12A1	2.03822	RBL1	-1.19607	ATP8B2	2.14013	RPS18	-1.12159
261	DPYSL3	2.02296	FAM64A	-1.19521	SNX10	2.13428	ASAP1	-1.10538
262	NAP1L3	2.00859	ZDHHC3	-1.1901	PTPRD	2.13262	PLCB3	-1.08544
263	TEX15	2.00725	TMA7	-1.18588	GPR37	2.11917	CYR61	-1.07648
264	IL31RA	1.99076	DNMT1	-1.18441	BLVRB	2.1113	SSR3	-1.06656
265	DPY19L2	1.98471	NFKB2	-1.18337	ABAT	2.09916	EIF3E	-1.04923
266	EVPL	1.97941	CASC5	-1.17876	HPS5	2.09203
267	LIPC	1.96163	CCNB2	-1.17588	CCDC64	2.09046
268	MIR612	1.94694	HMGA2	-1.17204	SHROOM3	2.08725
269	STAT1	1.94441	UHRF1	-1.16816	NCAM2	2.08327
270	ETV1	1.93779	XRCC2	-1.16754	DSE	2.07871
271	GPRC5B	1.93547	KIF2C	-1.16712	FLG	2.07225
272	ARRB1	1.93455	PADI2	-1.16662	FAM133A	2.04562
273	IFI27L2	1.9288	PRKD3	-1.16647	ZNF362	2.04443
274	ARMCX2	1.91096	FAM83D	-1.16466	RRAGD	2.03529
275	FLJ42709	1.9032	INCENP	-1.16153	SESN3	2.01951
276	ABCD1	1.88362	SDC4	-1.15889	SIX2	2.01675
277	COL6A1	1.87502	SLC4A7	-1.15246	ADRBK2	2.01176
278	ABCA1	1.85753	EOGT	-1.15184	CALD1	2.01166
279	NEGR1	1.85236	IGSF3	-1.14648	HIST1H2AC	2.00759
280	ANGPTL4	1.84575	FLNB	-1.14574	CTH	2.00638
281	DSEL	1.84357	CDC20	-1.14299	UBE3D	2.0051
282	ARHGAP23	1.84336	AURKB	-1.14222	SAMD5	1.99649
283	SORL1	1.81927	ASPM	-1.13163	GLCCI1	1.96593
284	EFHB	1.81532	MT1E	-1.13074	CREM	1.94615
285	ANKRD33B	1.80993	PTPLB	-1.12725	GRIP1	1.94276
286	TRIM34,TRIM6,TRIM6-TRIM34	1.7793	LAMB2	-1.12709	STON2	1.92438
287	DSC2	1.77626	SOGA1	-1.12625	ARHGEF40	1.9213
288	MR1	1.76644	FBL	-1.12601	IL18	1.87984
289	ASAP3	1.76384	ARIH2	-1.11062	GYPC	1.86989
290	CYP27A1	1.75824	TNFAIP2	-1.10904	PPP2R5B	1.86102
291	NR2F1	1.74143	SBNO2	-1.09695	MCOLN3	1.84881
292	LAMA3	1.72389	ITGA6	-1.09332	GNAI1	1.8423
293	NID1	1.71642	ECT2	-1.09207	ADAM12	1.78881
294	ADAMTS1	1.70595	UGCG	-1.08974	ALDH5A1	1.77942
295	EML4	1.70348	MTHFD2	-1.08555	ASS1	1.77883
296	HSD17B14	1.67695	C2orf48,RRM2	-1.06607	PCLO	1.77644
297	PPM1H	1.65236	CMTM6	-1.06562	TMTC1	1.7487
298	SMPDL3B	1.63892	KIF23	-1.06181	GSTM4	1.74524
299	EPS8L2	1.63115	THY1	-1.06007	BMP4	1.73369
300	QPRT	1.63109	RPSA	-1.05709	IL1RAP	1.72654
301	BLID,MIR100HG,MIR125B1,MIRLET7A2	1.63103	SMARCC1	-1.04765	KLHDC7B	1.7235
302	ANTXR2	1.61788	RPL32,SNORA7A	-1.04188	CPA4	1.65765
303	GJA1	1.59644	TOPBP1	-1.03626	ITPR1	1.65516
304	KLF8	1.58731	KIF11	-1.02787	CD47	1.64297
305	TRNP1	1.56984	ESPL1	-1.02757	CNST	1.63812
306	SLC29A4	1.56744	RPL14	-1.02358	ABCC9	1.63355
307	LURAP1L	1.55869	HJURP	-1.01944	DENND1B	1.62817
308	SNX29	1.55707	APPL1	-1.01421	SIPA1L1	1.61742
309	PLEKHA2	1.53431	PRMT1	-1.00584	PKP2	1.60746
310	LOC100506748,SLC35F5	1.50978	VHL	-1.00377	C10orf114	1.5965
311	TBC1D12	1.48467			ETV1	1.5893
312	LPAR1	1.47766			BCL6	1.58674
313	RAPGEF3	1.44457			LGALS3	1.58597
314	HOXC8	1.44001			DAPK1	1.57907
315	PTPRM	1.43816			FBLN1	1.5561
316	GLS	1.4342			EPB41L5	1.55186
317	TM7SF2	1.4227			SEMA3B	1.54345
318	EML1	1.42097			LDOC1	1.53066
319	MYL9	1.41539			TNFRSF21	1.52034
320	MLLT11	1.41223			H2AFJ	1.51612
321	TECPR2	1.40684			LPHN2	1.5077
322	PARP10	1.40484			ATP7B	1.50333
323	MRC2	1.40296			OTUD1	1.50044
324	ATP7A	1.36252			USP53	1.48588
325	RNF213	1.36111			EPB41L1	1.47371
326	PHLDB1	1.35002			SEMA5A	1.46451
327	PRDX1	1.34773			FAM162A	1.46388
328	TXNRD1	1.34527			KIAA1324L	1.46307
329	SALL2	1.33627			PTK2B	1.45925
330	GRB7	1.33158			ABLIM1	1.45089
331	MAGED1	1.33009			BMP2K	1.44669
332	BCHE	1.3295			ZNF641	1.44035
333	GABARAPL1	1.31272			ABCB6	1.42865
334	DAB2	1.2788			NCR3LG1	1.41788
335	PINK1	1.27458			MEST	1.41355
336	PAX2	1.25144			ECH1	1.40484
337	FAM210A	1.24545			MYLIP	1.39981
338	LEPREL1	1.23783			SCCPDH	1.39359
339	RHOB	1.23348			SNRPN,SNURF	1.39298
340	PLBD1	1.23221			ATP1B1	1.37071
341	SLC16A2	1.22853			KAT2B	1.36562
342	HMOX1	1.22674			GJA1	1.36482
343	PRRG1	1.21121			ENO2	1.35246
344	FAM171A1	1.18848			NECAB3	1.35025
345	LRP1	1.18084			MPP7	1.34604
346	RHPN2	1.15995			MAOA	1.34531
347	LPIN2	1.15737			EIF5A2	1.33858
348	FKBP10	1.15466			PFKFB2	1.33819
349	DYNC2H1	1.1352			PGM1	1.33083
350	SPTLC2	1.1279			IGFN1	1.31603
351	CYB5B	1.11721			SDC2	1.2911
352	EPB41L1	1.10614			CELSR2	1.27281
353	MIR4687,STIM1	1.08921			COX7B	1.25995
354	SNRPN,SNURF	1.08686			SAMD9L	1.24688
355	NFAT5	1.07922			SNTA1	1.2365
356	HLA-B,HLA-C	1.07741			ABCD3	1.23516
357	MAPK9	1.07385			ATXN1	1.21139
358	NIPSNAP1	1.07191			HCCS	1.19805
359	WDFY3	1.06682			NFYB	1.19791
360	DDIT4	1.02979			GSTM3	1.19569
361	NXN	1.00903			ARHGAP29	1.18688
362	NGFRAP1	1.00798			CDC42BPA	1.18556
363					GYS1	1.16015
364					UGP2	1.15161
365					PKD2	1.13714
366					MIR4709,NPC2	1.13684
367					IFI6	1.12739
368					PGK1	1.11993
369					LIMCH1	1.11052
370					LAMB2	1.0878
