# Supplementary material for: Therapeutic strategies for MMAE‐resistant bladder cancer through DPP4 inhibition
Source: Mol Oncol. 2025 Dec 21;20(5):1347–63. doi: 10.1002/1878-0261.70187 (PMC13155154; doi:10.1002/1878-0261.70187)
Supplement: Supplementary file 3 — Table S2. qRT‐PCR data of DPP4 expression in parental and MMAE‐resistant cells. [file MOL2-20-1347-s004.xlsx]

## Sheet:  qRT-PCR data
Supplementary Table 2
qRT-PCR data of DPP4 expression in parental and MMAE-resistant cells
Reference Gene				Target Gene
Sample Name	Gene Name	Ct Value		Sample Name	Gene Name	Ct Value
T24	GUSB	21.4876		T24	DPP4	28.9919
T24	GUSB	20.6747		T24	DPP4	29.2092
T24	GUSB	20.5993		T24	DPP4	29.3003
T24	GUSB	20.514		T24	DPP4	28.8386
MR-T24	GUSB	21.8413		MR-T24	DPP4	25.8687
MR-T24	GUSB	21.5632		MR-T24	DPP4	25.7967
MR-T24	GUSB	21.6084		MR-T24	DPP4	25.7073
MR-T24	GUSB	22.0348		MR-T24	DPP4	25.8202
J82	GUSB	21.0399		J82	DPP4	23.0127
J82	GUSB	20.7766		J82	DPP4	23.063
J82	GUSB	20.4558		J82	DPP4	22.883
J82	GUSB	20.5899		J82	DPP4	23.2439
MR-J82	GUSB	20.3475		MR-J82	DPP4	21.5284
MR-J82	GUSB	20.135		MR-J82	DPP4	21.4855
MR-J82	GUSB	20.2402		MR-J82	DPP4	21.3386
MR-J82	GUSB	20.181		MR-J82	DPP4	21.5615
	GUSB Ct Value	DPP4 Ct Value	mean Ct Value of GUSB	ΔCt	mean ΔCt Value of parent cell	ΔΔCt	2^-ΔΔCt
T24	21.4876	28.9919	20.8189	8.173	8.2661	-0.0931	1.06666
T24	20.6747	29.2092	20.8189	8.3903	8.2661	0.1242	0.917513
T24	20.5993	29.3003	20.8189	8.4814	8.2661	0.2153	0.861367
T24	20.514	28.8386	20.8189	8.0197	8.2661	-0.2464	1.18624
MR-T24	21.8413	25.8687	21.7619	4.10677	8.2661	-4.15933	17.8682
MR-T24	21.5632	25.7967	21.7619	4.03477	8.2661	-4.23133	18.7826
MR-T24	21.6084	25.7073	21.7619	3.94537	8.2661	-4.32073	19.9833
MR-T24	22.0348	25.8202	21.7619	4.05827	8.2661	-4.20783	18.4791
J82	21.0399	23.0127	20.7156	2.29715	2.3351	-0.03795	1.02665
J82	20.7766	23.063	20.7156	2.34745	2.3351	0.01235	0.991476
J82	20.4558	22.883	20.7156	2.16745	2.3351	-0.16765	1.12323
J82	20.5899	23.2439	20.7156	2.52835	2.3351	0.19325	0.874633
MR-J82	20.3475	21.5284	20.2259	1.30248	2.3351	-1.03262	2.04574
MR-J82	20.135	21.4855	20.2259	1.25957	2.3351	-1.07553	2.10749
MR-J82	20.2402	21.3386	20.2259	1.11267	2.3351	-1.22243	2.33339
MR-J82	20.181	21.5615	20.2259	1.33557	2.3351	-0.999525	1.99934
Relative DPP4 expression
T24	MR-T24		J82	MR-J82
1.06666	17.8682		1.02665	2.04574
0.917513	18.7826		0.991476	2.10749
0.861367	19.9833		1.12323	2.33339
1.18624	18.4791		0.874633	1.99934
