# Supplementary material for: Therapeutic strategies for MMAE‐resistant bladder cancer through DPP4 inhibition
Source: Mol Oncol. 2025 Dec 21;20(5):1347–63. doi: 10.1002/1878-0261.70187 (PMC13155154; doi:10.1002/1878-0261.70187)
Supplement: Supplementary file 4 — Table S3. qRT‐PCR data of DPP4 expression in MMAE‐resistant cells after si‐DPP4 transfection. [file MOL2-20-1347-s003.xlsx]

## Sheet: qRT-PCR data
Supplementary Table 3
qRT-PCR data of DPP4 expression in MMAE-resistant cells after si-DPP4 transfection
Reference Gene				Target Gene
Sample Name	Gene Name	Ct Value		Sample Name	Gene Name	Ct Value
MR-T24 mock	GAPDH	14.68		MR-T24 mock	DPP4	27.56
MR-T24 mock	GAPDH	14.66		MR-T24 mock	DPP4	27.53
MR-T24 mock	GAPDH	14.77		MR-T24 mock	DPP4	27.48
MR-T24 mock	GAPDH	14.68		MR-T24 mock	DPP4	27.33
MR-T24 si-control	GAPDH	14.97		MR-T24 si-control	DPP4	28.06
MR-T24 si-control	GAPDH	15		MR-T24 si-control	DPP4	27.82
MR-T24 si-control	GAPDH	14.97		MR-T24 si-control	DPP4	27.89
MR-T24 si-control	GAPDH	15		MR-T24 si-control	DPP4	27.9
MR-T24 si-DPP4-1	GAPDH	15.16		MR-T24 si-DPP4-1	DPP4	29.42
MR-T24 si-DPP4-1	GAPDH	15.21		MR-T24 si-DPP4-1	DPP4	29.15
MR-T24 si-DPP4-1	GAPDH	15.24		MR-T24 si-DPP4-1	DPP4	29.82
MR-T24 si-DPP4-1	GAPDH	15.21		MR-T24 si-DPP4-1	DPP4	29.6
MR-T24 si-DPP4-2	GAPDH	14.81		MR-T24 si-DPP4-2	DPP4	28.31
MR-T24 si-DPP4-2	GAPDH	14.88		MR-T24 si-DPP4-2	DPP4	27.94
MR-T24 si-DPP4-2	GAPDH	14.87		MR-T24 si-DPP4-2	DPP4	28.16
MR-T24 si-DPP4-2	GAPDH	14.89		MR-T24 si-DPP4-2	DPP4	27.92
MR-J82 mock	GAPDH	15.04		MR-J82 mock	DPP4	22.64
MR-J82 mock	GAPDH	15.09		MR-J82 mock	DPP4	22.78
MR-J82 mock	GAPDH	15.08		MR-J82 mock	DPP4	22.63
MR-J82 mock	GAPDH	15.11		MR-J82 mock	DPP4	22.81
MR-J82 si-control	GAPDH	15.06		MR-J82 si-control	DPP4	22.76
MR-J82 si-control	GAPDH	15.04		MR-J82 si-control	DPP4	22.77
MR-J82 si-control	GAPDH	15.08		MR-J82 si-control	DPP4	22.78
MR-J82 si-control	GAPDH	15.08		MR-J82 si-control	DPP4	22.72
MR-J82 si-DPP4-1	GAPDH	15.01		MR-J82 si-DPP4-1	DPP4	24.06
MR-J82 si-DPP4-1	GAPDH	15.02		MR-J82 si-DPP4-1	DPP4	24.23
MR-J82 si-DPP4-1	GAPDH	15.03		MR-J82 si-DPP4-1	DPP4	24.09
MR-J82 si-DPP4-1	GAPDH	14.99		MR-J82 si-DPP4-1	DPP4	24.1
MR-J82 si-DPP4-2	GAPDH	15.32		MR-J82 si-DPP4-2	DPP4	23.86
MR-J82 si-DPP4-2	GAPDH	15.32		MR-J82 si-DPP4-2	DPP4	23.83
MR-J82 si-DPP4-2	GAPDH	15.32		MR-J82 si-DPP4-2	DPP4	24.04
MR-J82 si-DPP4-2	GAPDH	15.31		MR-J82 si-DPP4-2	DPP4	23.97
	GAPDH Ct Value	DPP4 Ct Value	mean Ct Value of GAPDH	ΔCt	mean ΔCt of mock	ΔΔCt	2^-ΔΔCt
MR-T24 mock	14.68	27.56	14.6975	12.8625	12.7775	0.085	0.942785
MR-T24 mock	14.66	27.53	14.6975	12.8325	12.7775	0.055	0.962594
MR-T24 mock	14.77	27.48	14.6975	12.7825	12.7775	0.005	0.99654
MR-T24 mock	14.68	27.33	14.6975	12.6325	12.7775	-0.145	1.10573
MR-T24 si-control	14.97	28.06	14.985	13.075	12.7775	0.2975	0.813661
MR-T24 si-control	15	27.82	14.985	12.835	12.7775	0.0575	0.960928
MR-T24 si-control	14.97	27.89	14.985	12.905	12.7775	0.1275	0.915416
MR-T24 si-control	15	27.9	14.985	12.915	12.7775	0.1375	0.909093
MR-T24 si-DPP4-1	15.16	29.42	15.205	14.215	12.7775	1.4375	0.369207
MR-T24 si-DPP4-1	15.21	29.15	15.205	13.945	12.7775	1.1675	0.445192
MR-T24 si-DPP4-1	15.24	29.82	15.205	14.615	12.7775	1.8375	0.279806
MR-T24 si-DPP4-1	15.21	29.6	15.205	14.395	12.7775	1.6175	0.3259
MR-T24 si-DPP4-2	14.81	28.31	14.8625	13.4475	12.7775	0.67	0.628507
MR-T24 si-DPP4-2	14.88	27.94	14.8625	13.0775	12.7775	0.3	0.812252
MR-T24 si-DPP4-2	14.87	28.16	14.8625	13.2975	12.7775	0.52	0.697372
MR-T24 si-DPP4-2	14.89	27.92	14.8625	13.0575	12.7775	0.28	0.823591
MR-J82 mock	15.04	22.64	15.08	7.56	7.635	-0.075	1.05336
MR-J82 mock	15.09	22.78	15.08	7.7	7.635	0.065	0.955945
MR-J82 mock	15.08	22.63	15.08	7.55	7.635	-0.085	1.06069
MR-J82 mock	15.11	22.81	15.08	7.73	7.635	0.095	0.936272
MR-J82 si-control	15.06	22.76	15.065	7.695	7.635	0.06	0.959264
MR-J82 si-control	15.04	22.77	15.065	7.705	7.635	0.07	0.952638
MR-J82 si-control	15.08	22.78	15.065	7.715	7.635	0.08	0.946058
MR-J82 si-control	15.08	22.72	15.065	7.655	7.635	0.02	0.986233
MR-J82 si-DPP4-1	15.01	24.06	15.0125	9.0475	7.635	1.4125	0.37566
MR-J82 si-DPP4-1	15.02	24.23	15.0125	9.2175	7.635	1.5825	0.333903
MR-J82 si-DPP4-1	15.03	24.09	15.0125	9.0775	7.635	1.4425	0.367929
MR-J82 si-DPP4-1	14.99	24.1	15.0125	9.0875	7.635	1.4525	0.365388
MR-J82 si-DPP4-2	15.32	23.86	15.3175	8.5425	7.635	0.9075	0.533108
MR-J82 si-DPP4-2	15.32	23.83	15.3175	8.5125	7.635	0.8775	0.54431
MR-J82 si-DPP4-2	15.32	24.04	15.3175	8.7225	7.635	1.0875	0.470576
MR-J82 si-DPP4-2	15.31	23.97	15.3175	8.6525	7.635	1.0175	0.493972
Relative DPP4 expression
MR-T24					MR-J82
mock	si-control	si-DPP4-1	si-DPP4-2		mock	si-control	si-DPP4-1	si-DPP4-2
0.942785	0.813661	0.369207	0.628507		1.05336	0.959264	0.37566	0.533108
0.962594	0.960928	0.445192	0.812252		0.955945	0.952638	0.333903	0.54431
0.99654	0.915416	0.279806	0.697372		1.06069	0.946058	0.367929	0.470576
1.10573	0.909093	0.3259	0.823591		0.936272	0.986233	0.365388	0.493972
